# Supplementary material for: Motor Experience Reprograms Development of a Genetically-Altered Bilateral Corticospinal Motor Circuit
Source: PLoS One. 2016 Sep 27;11(9):e0163775. doi: 10.1371/journal.pone.0163775 (PMC5038944; doi:10.1371/journal.pone.0163775)
Supplement: S3 File — Each tab contains data for the numbered figure. For Fig 2E, raw data are provided (±SEM) as this is what is plotted in the figure. For all other figures/tabs, we present mean values ± SEM values. (XLS) [file pone.0163775.s007.xls]

## Sheet: Fig.2E
Avg EphA4 Ctrl	Avg+Sem EphA4 Ctrl	Avg-Sem EphA4 Ctrl	Avg WT CTrl	Avg+Sem WT Ctrl	Avg-Sem WT Ctrl	Avg EphA4 Constr.M1	Avg+Sem EphA4 Constr.M1	Avg-Sem EphA4 Constr.M1	Avg EphA4 Unconstr.M1	Avg+Sem EphA4 Unconstr.M1	Avg-Sem EphA4 Unconstr.M1
0.00264977	0.00398156	0.00131797	5.19e-05	0.000104	-3.36e-16	-0.000142073	8.44337e-06	-0.000292589	0.000262	0.000525	-8.85e-17
0.00509972	0.00777361	0.00242582	0.00131	0.00195	0.00067	0.000275446	0.00056145	-1.05573e-05	0.000843	0.00217035	-0.000484292
0.00943686	0.0135797	0.00529406	0.00267	0.00442	0.000924	-0.000393211	1.03666e-05	-0.000796789	0.00393	0.00631552	0.00153614
0.0103277	0.0155003	0.00515517	0.00328	0.00573	0.000819	0.000490327	0.000990027	-9.3721e-06	0.00323	0.0056377	0.00082945
0.0132482	0.0205635	0.00593296	0.00484	0.00647	0.00321	-0.000563298	7.84575e-06	-0.00113444	0.00707	0.0101793	0.00396946
0.0188154	0.0257588	0.011872	0.00813	0.0111	0.00518	0.000609985	0.00122538	-5.40601e-06	0.0191	0.0283491	0.00976979
0.017566	0.0198511	0.015281	0.0117	0.0144	0.00886	-0.000629575	1.24971e-06	-0.0012604	0.0308	0.039871	0.0216675
0.0169821	0.0230384	0.0109258	0.0207	0.0264	0.015	0.000622691	0.00123953	5.84998e-06	0.0357	0.0473104	0.0241802
0.0301633	0.0422103	0.0181163	0.0312	0.0391	0.0233	-0.00059198	-1.79403e-05	-0.00116602	0.0562	0.0686442	0.043712
0.0385133	0.0509095	0.0261171	0.0384	0.0457	0.0312	0.000544851	0.00105015	3.95547e-05	0.0758	0.10328	0.0483707
0.0481403	0.0596026	0.036678	0.0516	0.0572	0.046	-0.000513005	-8.48628e-05	-0.000941147	0.0679	0.0853612	0.0505301
0.063008	0.0793388	0.0466773	0.0563	0.0687	0.0438	0.00147066	0.00277962	0.000161692	0.11	0.144665	0.0747657
0.0833756	0.105926	0.0608252	0.079	0.0984	0.0597	0.00196266	0.00321518	0.00071014	0.136	0.171632	0.101117
0.0991775	0.127231	0.0711236	0.101	0.129	0.0726	0.00174297	0.00263194	0.000854001	0.157	0.194614	0.120317
0.105085	0.127652	0.0825184	0.104	0.13	0.0769	0.00326164	0.00441302	0.00211027	0.179	0.217018	0.141329
0.101424	0.124599	0.0782487	0.117	0.149	0.0858	0.00502662	0.00776267	0.00229058	0.225	0.262202	0.187327
0.15608	0.181241	0.130918	0.135	0.17	0.101	0.0109458	0.0122305	0.00966113	0.196	0.229157	0.163135
0.139095	0.162459	0.115731	0.122	0.145	0.0991	0.00886613	0.0123285	0.00540376	0.226	0.25921	0.191795
0.161333	0.185353	0.137314	0.135	0.156	0.114	0.0114485	0.0150885	0.00780842	0.236	0.277599	0.194389
0.170757	0.202109	0.139404	0.164	0.192	0.136	0.0134301	0.0175638	0.00929632	0.263	0.295475	0.231058
0.195472	0.238015	0.152928	0.186	0.232	0.14	0.0103034	0.0130773	0.00752955	0.313	0.346439	0.278704
0.213192	0.270427	0.155956	0.207	0.253	0.16	0.013471	0.0172398	0.00970222	0.342	0.364818	0.318786
0.220706	0.278702	0.16271	0.232	0.284	0.179	0.0161659	0.0188953	0.0134365	0.39	0.419415	0.360987
0.243548	0.295347	0.19175	0.255	0.322	0.188	0.0132477	0.0162477	0.0102476	0.472	0.488434	0.454837
0.324546	0.38748	0.261613	0.274	0.344	0.205	0.0139996	0.0180659	0.0099333	0.493	0.529163	0.457564
0.329068	0.38865	0.269486	0.323	0.414	0.233	0.0211912	0.0276759	0.0147065	0.506	0.532117	0.47921
0.41034	0.481857	0.338823	0.359	0.472	0.247	0.0448983	0.0550972	0.0346994	0.519	0.562874	0.475306
0.460673	0.541281	0.380066	0.359	0.463	0.256	0.0366627	0.0460106	0.0273149	0.547	0.610354	0.483041
0.433209	0.501778	0.364641	0.337	0.418	0.255	0.0353723	0.0458597	0.0248848	0.58	0.672471	0.488459
0.462653	0.530159	0.395148	0.37	0.46	0.281	0.0348238	0.0456136	0.0240341	0.626	0.731703	0.520236
0.47892	0.552172	0.405668	0.375	0.46	0.29	0.038656	0.0483239	0.028988	0.618	0.755739	0.480224
0.498123	0.595897	0.400349	0.37	0.454	0.287	0.0431473	0.0506928	0.0356019	0.61	0.734825	0.48502
0.482295	0.565158	0.399431	0.374	0.447	0.301	0.0444703	0.0483389	0.0406016	0.628	0.73025	0.525067
0.467469	0.54472	0.390219	0.373	0.456	0.29	0.0298865	0.0388398	0.0209332	0.614	0.708775	0.518348
0.465314	0.562894	0.367733	0.364	0.465	0.263	0.0400601	0.0491883	0.0309319	0.562	0.626161	0.496888
0.487669	0.611226	0.364111	0.334	0.42	0.248	0.0434719	0.0521814	0.0347623	0.571	0.621852	0.519726
0.498857	0.613262	0.384453	0.359	0.445	0.273	0.0677177	0.0855836	0.0498518	0.58	0.631959	0.527357
0.524146	0.624719	0.423572	0.359	0.45	0.268	0.0554145	0.075368	0.035461	0.605	0.69441	0.515549
0.49246	0.582251	0.402669	0.354	0.436	0.272	0.0519272	0.0644616	0.0393928	0.591	0.697798	0.484429
0.484148	0.586877	0.38142	0.36	0.464	0.255	0.0505224	0.0649196	0.0361252	0.647	0.77101	0.522015
0.48654	0.569862	0.403218	0.335	0.404	0.266	0.068707	0.083767	0.0536469	0.644	0.753703	0.534264
0.490238	0.598171	0.382305	0.354	0.439	0.269	0.0607838	0.0796503	0.0419174	0.621	0.708321	0.532779
0.494904	0.603239	0.386568	0.328	0.414	0.242	0.0687369	0.0844385	0.0530352	0.577	0.668271	0.486716
0.503978	0.630465	0.37749	0.245	0.304	0.185	0.0788238	0.0935427	0.0641048	0.577	0.658116	0.495084
0.475928	0.583773	0.368084	0.193	0.243	0.143	0.0676694	0.079328	0.0560108	0.579	0.647415	0.511037
0.443188	0.559138	0.327239	0.159	0.224	0.095	0.070217	0.0844315	0.0560025	0.505	0.5336	0.475858
0.404553	0.512874	0.296232	0.13	0.167	0.0921	0.0753449	0.089826	0.0608637	0.427	0.470278	0.38437
0.311215	0.396552	0.225877	0.1	0.128	0.0728	0.080455	0.0946601	0.0662499	0.326	0.375025	0.277931
0.286693	0.373218	0.200168	0.0771	0.0934	0.0609	0.0963905	0.128183	0.0645978	0.28	0.33374	0.225607
0.254703	0.324988	0.184419	0.0709	0.0912	0.0505	0.115319	0.15098	0.0796581	0.325	0.369008	0.281572
0.260612	0.324478	0.196746	0.0702	0.0889	0.0514	0.128327	0.175966	0.0806878	0.321	0.368711	0.27323
0.247944	0.317646	0.178242	0.0596	0.0735	0.0457	0.122528	0.16417	0.0808862	0.329	0.381111	0.277854
0.214684	0.265586	0.163783	0.0732	0.0998	0.0467	0.163043	0.2137	0.112387	0.322	0.374258	0.269283
0.249027	0.310303	0.187751	0.0635	0.0891	0.0378	0.205844	0.267338	0.14435	0.315	0.370867	0.260033
0.243406	0.299529	0.187284	0.064	0.0844	0.0435	0.221507	0.281612	0.161401	0.299	0.346289	0.251559
0.224303	0.282802	0.165803	0.0563	0.0691	0.0435	0.234416	0.292408	0.176424	0.312	0.359668	0.263359
0.225782	0.264076	0.187488	0.0596	0.0801	0.039	0.24416	0.300477	0.187843	0.28	0.328562	0.232079
0.234548	0.278782	0.190313	0.0485	0.0554	0.0415	0.251881	0.305041	0.198721	0.28	0.310761	0.249232
0.215243	0.270051	0.160435	0.0428	0.0527	0.0329	0.24168	0.291403	0.191956	0.26	0.283549	0.236815
0.205557	0.258819	0.152294	0.058	0.07	0.046	0.224028	0.272653	0.175404	0.254	0.278408	0.229587
0.20158	0.246319	0.15684	0.0515	0.0636	0.0394	0.208551	0.240886	0.176216	0.264	0.295242	0.233392
0.181129	0.212898	0.14936	0.0389	0.0516	0.0262	0.25774	0.307449	0.208031	0.267	0.30924	0.225188
0.179476	0.218718	0.140235	0.0349	0.0442	0.0255	0.279942	0.339108	0.220776	0.282	0.33007	0.233917
0.186623	0.230122	0.143125	0.0313	0.0423	0.0202	0.268183	0.327972	0.208394	0.273	0.335504	0.210044
0.195193	0.244608	0.145778	0.0351	0.0462	0.0241	0.273206	0.332377	0.214036	0.282	0.329514	0.234555
0.204015	0.251639	0.156392	0.0444	0.0561	0.0328	0.266557	0.327075	0.206038	0.292	0.335837	0.24768
0.197324	0.251393	0.143256	0.0433	0.0573	0.0292	0.274942	0.338062	0.211823	0.286	0.328909	0.243044
0.182189	0.231326	0.133053	0.0518	0.0719	0.0316	0.286097	0.357229	0.214964	0.265	0.311652	0.217842
0.160223	0.193749	0.126697	0.0412	0.0543	0.0282	0.315292	0.388646	0.241937	0.25	0.301961	0.197579
0.176678	0.211794	0.141561	0.0413	0.0555	0.027	0.30398	0.369945	0.238015	0.235	0.279685	0.190609
0.166489	0.201331	0.131646	0.0342	0.0424	0.0259	0.282765	0.340382	0.225149	0.212	0.234828	0.189411
0.151606	0.183073	0.120138	0.0372	0.0483	0.0261	0.247811	0.295643	0.19998	0.211	0.224732	0.197377
0.129555	0.167691	0.0914182	0.0295	0.038	0.0211	0.246814	0.295804	0.197825	0.219	0.245343	0.192313
0.0931197	0.114841	0.0713982	0.0265	0.0328	0.0202	0.21583	0.254445	0.177216	0.175	0.194418	0.155519
0.0930593	0.115231	0.0708879	0.0274	0.036	0.0189	0.212201	0.250556	0.173846	0.167	0.193712	0.140499
0.0768968	0.091887	0.0619066	0.0211	0.0279	0.0142	0.193801	0.228231	0.15937	0.158	0.185147	0.13137
0.0720239	0.0897445	0.0543034	0.0148	0.0179	0.0117	0.169934	0.211224	0.128644	0.145	0.168795	0.121198
0.0584178	0.0739772	0.0428585	0.0154	0.0188	0.012	0.152436	0.190052	0.11482	0.142	0.165871	0.117998
0.0543137	0.0675127	0.0411146	0.0137	0.0175	0.00992	0.110837	0.131752	0.0899218	0.135	0.156339	0.113273
0.0556936	0.076142	0.0352453	0.0108	0.0155	0.00604	0.102201	0.124417	0.0799845	0.128	0.154227	0.102061
0.0566658	0.0743338	0.0389978	0.00802	0.0102	0.00588	0.0564712	0.0721065	0.0408359	0.111	0.137579	0.0851561
0.0445422	0.0574128	0.0316716	0.00668	0.00751	0.00585	0.0580128	0.061637	0.0543886	0.115	0.130322	0.0996927
0.028216	0.0366536	0.0197784	0.00808	0.012	0.00421	0.0467045	0.0540928	0.0393162	0.0679	0.0797686	0.0560255
0.0233317	0.0320242	0.0146391	0.00748	0.00869	0.00628	0.0416606	0.0481962	0.0351251	0.078	0.0911317	0.0648191
0.0236475	0.0279858	0.0193093	0.00744	0.00933	0.00554	0.0256984	0.0360287	0.0153681	0.0633	0.0738363	0.0527346
0.0177575	0.0213153	0.0141997	0.00518	0.00703	0.00333	0.0188717	0.0242898	0.0134536	0.0599	0.0670989	0.0526233
0.0128856	0.0179192	0.00785208	0.00321	0.00469	0.00173	0.0154127	0.0195155	0.0113099	0.0297	0.0414158	0.0179684
0.0111622	0.0142581	0.00806625	0.00337	0.00494	0.00179	0.0114769	0.0150034	0.00795039	0.0353	0.0458749	0.0248181
0.00617355	0.0100591	0.00228797	0.00154	0.00284	0.000249	0.0110633	0.0152323	0.00689439	0.0142	0.0199126	0.00846019
0.00277658	0.0048159	0.000737255	0.00198	0.00365	0.00031	0.00816553	0.0116648	0.00466629	0.0212	0.0279071	0.0144741
0.0030793	0.00576002	0.00039858	0.000758	0.00138	0.000133	0.0107529	0.0156536	0.00585215	0.00903	0.0146496	0.00340864
0.00294424	0.00473109	0.00115739	0.000893	0.00177	1.18e-05	0.00454667	0.00694995	0.00214339	0.0126	0.0191426	0.0059742
0.00165251	0.00339911	-9.40847e-05	0.000581	0.00167	-0.000512	0.00360225	0.00450825	0.00269625	-0.000724	9.23465e-05	-0.00153955
0.000294528	0.00158841	-0.000999353	0.000522	0.00136	-0.000315	0.00163701	0.00366352	-0.000389502	0.00494	0.0087012	0.00117136
0.000720893	0.0020779	-0.000636115	-0.000303	0.00047	-0.00108	0.00206425	0.00282331	0.00130519	-0.00189	-0.000697051	-0.00309236
0.000103789	0.00112124	-0.000913665	0.000317	0.00104	-0.000411	0.00165069	0.00361352	-0.000312142	0.00223	0.00399884	0.000465012
0.000203714	0.0012047	-0.000797272	-0.000213	0.000416	-0.000841	0.00334523	0.00492201	0.00176845	-0.00156	-0.000203848	-0.00291971
-0.000136426	0.000661084	-0.000933935	0.000188	0.000701	-0.000326	0.000507624	0.00119868	-0.000183435	0.00114	0.00224397	3.0339e-05
0.000106871	0.000679677	-0.000465936	-0.000139	0.000228	-0.000506	0.000146328	0.000311829	-1.91744e-05	-0.000716	6.67443e-05	-0.00149821
-0.000103052	0.000207418	-0.000413521	7.71e-05	0.000272	-0.000118	-2.46e-16	-1.95e-16	-2.96e-16	0.000328	0.000739	-8.24e-05

## Sheet: Fig2F_mean±sem
	Total ratioI/C
	mean	±sem	N
EphA4 Unconstr. M1	0.5085	0.08606	4
EphA4 Ctrl	0.4341	0.04391	5
EphA4 Constr. M1	0.2637	0.01758	5
WT Ctrl	0.1615	0.03003	5

## Sheet: Fig.3D_mean±sem
	Ax branching_Contra			Ax branching_Ipsi
	mean	±sem	N	mean	±sem	N
EphA4 Unconstr. M1	0.07695	0.004069	4	0.03213	0.005573	4
EphA4 Constr. M1	0.02277	0.002557	5	0.0131	0.002508	5
EphA4 Ctrl	0.04299	0.004019	5	0.0254	0.002997	5

## Sheet: Fig.4A-B
			WT (inset) Control	EphA4 (inset) Control	EphA4 Unconstr.M1	EphA4 Constr.M1
site	x	y	% mirroring	% mirroring	% mirroring	% mirroring
2	-1.2	0	0	100	62.5	75
3	-1.6	0	0	100	37.5	25
4	-2	0	0	100	25	12.5
5	-2.4	0	0	100	80	20
7	-1.2	0.4	0	100	100	50
8	-1.6	0.4	0	100	62.5	37.5
9	-2	0.4	0	90	42.8571	25
10	-2.4	0.4	0	75	83.3333	40
12	-1.2	0.8	0	100	62.5	25
13	-1.6	0.8	0	100	62.5	12.5
14	-2	0.8	0	100	37.5	12.5
15	-2.4	0.8	0	75	0	0
17	-1.2	1.2	0	100	62.5	12.5
18	-1.6	1.2	0	100	25	12.5
19	-2	1.2	0	90	25	25
20	-2.4	1.2	0	87.5	0	0
22	-1.2	1.6	0	100	37.5	25
23	-1.6	1.6	0	100	37.5	12.5
24	-2	1.6	0	100	25	0
25	-2.4	1.6	0	100	0	50

## Sheet: Fig.4C_mean±sem.csv
	mean	±sem	N
EphA4 Unconstr. M1	-55.11	6.67	8
EphA4 Constr. M1	-78.88	9.127	8

## Sheet: Fig.5A_mean±sem.csv
	WT			EphA4 Ctrl			EphA4 Constr.M1
	mean	±sem	N	mean	±sem	N	mean	±sem	N
Right	46.91	5.66	11	13.96	2.276	10	26.08	2.39	13
Left	39.68	5.875	11	12.84	3.85	10	34.72	3.753	13
Simultaneous	13.4	3.604	11	73.21	3.929	10	39.2	3.782	13

## Sheet: Fig.5B_mean±sem.csv
	EphA4 Ctrl			EphA4 Constr. M1
	mean	±sem	N	mean	±sem	N
Right	58.67	9.258	10	45.4	5.88	13
Left	41.33	9.258	10	54.6	5.88	13

## Sheet: Fig.6A_mean±sem.csv
	EphA4 Constr. M1			EphA4 Ctrl
	mean	±sem	N	mean	±sem	N
Right	20.37	2.882	13	9.163	1.505	12
Left	10.81	2.329	13	12.39	0.9145	12

## Sheet: Fig.6B mean±sem.csv
	left grsping (ms)			right grsping (ms)
	mean	±sem	N	mean	±sem	N
EphA4 Constr. M1	1626	184.9	9	1311	114.5	9
EphA4 Ctrl	2632	275.9	7	2485	322.1	7

## Sheet: Fig.7C_mean±sem.csv
	WT Constr. M1			WT Ctrl
	mean	±sem	N	mean	±sem	N
Right	16.8	1.753	14	9.276	1.238	12
Left	9.866	1.211	14	9.396	1.076	12

[truncated: 4 more sheets: Fig7.D_mean±sem.csv, Supp Fig3.mean±sem.csv, Supp Fig4. mean±sem.csv, Supp Fig5.BW_mean±sem.csv]
